# Supplementary material for: InpactorDB: A Classified Lineage-Level Plant LTR Retrotransposon Reference Library for Free-Alignment Methods Based on Machine Learning
Source: Genes (Basel). 2021 Jan 28;12(2):190. doi: 10.3390/genes12020190 (PMC7910972; doi:10.3390/genes12020190)
Supplement: Supplementary file 1 [file genes-12-00190-s001.zip]

Archive with 6 entries (6 files):
- Supplemental figures and tables.docx
- Supplementary Material 1.xlsx
- Supplementary Material 2.ipynb
- Supplementary Material 3.xlsx
- Supplementary Material 4.xlsx
- Supplementary Material 5.xlsx
