# Supplementary material for: InpactorDB: A Classified Lineage-Level Plant LTR Retrotransposon Reference Library for Free-Alignment Methods Based on Machine Learning
Source: Genes (Basel). 2021 Jan 28;12(2):190. doi: 10.3390/genes12020190 (PMC7910972; doi:10.3390/genes12020190)
Supplement: Supplementary file 1 [file genes-12-00190-s001.zip › Supplementary Material 1.xlsx]

## Sheet: Species
Scientific Name	Common Name	Family	Algoritmth used	Genome size (Mb)	Source	URL
Amborella trichopoda		Amborellaceae	LTR STRUC	685	JGI	https://genome.jgi.doe.gov/portal/pages/dynamicOrganismDownload.jsf?organism=Atrichopoda
Elaeis oleifera	American oil Palm	Arecaceae	LTR STRUC	1351.68	NCBI	ftp://ftp.ncbi.nlm.nih.gov/genomes/all/GCA/000/441/515/GCA_000441515.1_EO8/GCA_000441515.1_EO8_genomic.fna.gz
Phoenix dactylifera	Date palm	Arecaceae	LTR STRUC	547	NCBI	ftp://ftp.ncbi.nlm.nih.gov/genomes/all/GCF/000/413/155/GCF_000413155.1_DPV01/GCF_000413155.1_DPV01_genomic.fna.gz
Arabidopsis thaliana		Brassicaceae	LTR STRUC	116	JGI	https://genome.jgi.doe.gov/portal/pages/dynamicOrganismDownload.jsf?organism=Athaliana
Brassica rapa	Chinese cabbage	Brassicaceae	LTR STRUC	305	JGI	https://genome.jgi.doe.gov/portal/pages/dynamicOrganismDownload.jsf?organism=Brapa
Ananas comosus	Pineapple	Bromeliaceae	LTR STRUC	370	JGI	http://genome.jgi.doe.gov/pages/dynamicOrganismDownload.jsf?organism=Acomosus# (V3.0/assembly/Acomosus_321_v3.fa.gz)
Carica papaya	papaya	Caricaceae	LTR STRUC	332	JGI	http://genome.jgi.doe.gov/pages/dynamicOrganismDownload.jsf?organism=Cpapaya# (ASGPBv0.4/assembly/Cpapaya_113_r.Dec2008.fa.gz)
Cucumis sativus	Cucumber	Cucurbitaceae	LTR STRUC	365	JGI	https://genome.jgi.doe.gov/portal/pages/dynamicOrganismDownload.jsf?organism=Csativus
Citrullus lanatus	watermelon	Cucurbitaceae	LTR STRUC	313	NCBI	ftp://ftp.ncbi.nlm.nih.gov/genomes/all/GCA/000/238/415/GCA_000238415.1_CiLa_1.0/GCA_000238415.1_CiLa_1.0_genomic.fna.gz
Manihot esculenta	Cassava	Euphorbiaceae	LTR STRUC	564	JGI	https://genome.jgi.doe.gov/portal/pages/dynamicOrganismDownload.jsf?organism=Mesculenta
Ricinus communis	Castor bean	Euphorbiaceae	LTR STRUC	340	JGI	http://genome.jgi.doe.gov/pages/dynamicOrganismDownload.jsf?organism=Rcommunis# (V0.1/assembly/Rcommunis_119_TIGR.0.1.fa.gz)
Cicer arietinum	chickpea	Fabaceae	LTR STRUC	513	NCBI	ftp://ftp.ncbi.nlm.nih.gov/genomes/all/GCF/000/331/145/GCF_000331145.1_ASM33114v1/GCF_000331145.1_ASM33114v1_genomic.fna.gz
Glycine max	soybean	Fabaceae	LTR STRUC	939	JGI	http://genome.jgi.doe.gov/pages/dynamicOrganismDownload.jsf?organism=Gmax# (V1.1/assembly/Gmax_189.fa.gz)
Lotus japonicus	Bird's-foot Trefoil	Fabaceae	LTR STRUC	433	Codon Usage Database	ftp://ftp.kazusa.or.jp/pub/lotus/lotus_r3.0/Lj3.0_pseudomol.fna.gz
Medicago truncatula	Barrel Medic	Fabaceae	LTR STRUC	399	JGI	https://genome.jgi.doe.gov/portal/pages/dynamicOrganismDownload.jsf?organism=Mtruncatula
Phaseolus vulgaris	common bean	Fabaceae	LTR STRUC	518	JGI	https://genome.jgi.doe.gov/portal/pages/dynamicOrganismDownload.jsf?organism=Pvulgaris
Utricularia gibba	humped bladderwort	Lentibulariaceae	LTR STRUC	97.2	NCBI	ftp://ftp.ncbi.nlm.nih.gov/genomes/all/GCA/002/189/035/GCA_002189035.1_U_gibba_v2/GCA_002189035.1_U_gibba_v2_genomic.fna.gz
Selaginella moellendorffii		Lycopodiophyta	LTR STRUC	205	JGI	http://genome.jgi.doe.gov/pages/dynamicOrganismDownload.jsf?organism=Smoellendorffii# (V1.0/assembly/Smoellendorffii_91_v1.fa.gz)
Theobroma cacao	Cacao tree	Malvaceae	LTR STRUC	335	JGI	https://genome.jgi.doe.gov/portal/pages/dynamicOrganismDownload.jsf?organism=Tcacao
Musa acuminata	Banana	Musaceae	LTR STRUC	458	JGI	https://genome.jgi.doe.gov/portal/pages/dynamicOrganismDownload.jsf?organism=Macuminata
Mimulus guttatus		Phrymaceae	LTR STRUC	302	JGI	https://genome.jgi.doe.gov/portal/pages/dynamicOrganismDownload.jsf?organism=Mguttatus (v1.1/assembly/Mguttatus_140.fa.gz)
Brachypodium distachyon	purple false brome	Poaceae	LTR STRUC	262	JGI	https://genome.jgi.doe.gov/portal/pages/dynamicOrganismDownload.jsf?organism=Bdistachyon
Oryza sativa	rice	Poaceae	LTR STRUC	364	JGI	https://genome.jgi.doe.gov/portal/pages/dynamicOrganismDownload.jsf?organism=Osativa
Sorghum bicolor		Poaceae	LTR STRUC	687	JGI	https://genome.jgi.doe.gov/portal/pages/dynamicOrganismDownload.jsf?organism=Sbicolor (v1.4/assembly/Sbicolor_79.fa.gz)
Zea mays	Maize	Poaceae	LTR STRUC	2068.48	JGI	https://genome.jgi.doe.gov/portal/pages/dynamicOrganismDownload.jsf?organism=Zmays
Fragaria vesca	wild strawberry	Rosaceae	LTR STRUC	201	JGI	https://genome.jgi.doe.gov/portal/pages/dynamicOrganismDownload.jsf?organism=Fvesca
Malus domestica	apple	Rosaceae	LTR STRUC	859	JGI	https://genome.jgi.doe.gov/portal/pages/dynamicOrganismDownload.jsf?organism=Mdomestica
Prunus persica	peach	Rosaceae	LTR STRUC	219	JGI	https://genome.jgi.doe.gov/portal/pages/dynamicOrganismDownload.jsf?organism=Ppersica
Coffea canephora	robusta coffee	Rubiaceae	LTR STRUC	552	Coffee Genome Hub	http://coffee-genome.org/coffeacanephora
Citrus clementina	Clementine	Rutaceae	LTR STRUC	291	JGI	https://genome.jgi.doe.gov/portal/pages/dynamicOrganismDownload.jsf?organism=Cclementina
Populus trychocarpa	poplar	Salicaceae	LTR STRUC	419	JGI	https://genome.jgi.doe.gov/portal/pages/dynamicOrganismDownload.jsf?organism=Ptrichocarpa
Nicotiana sylvestris	Tobacco plant	Solanaceae	LTR STRUC	2170.88	NCBI	ftp://ftp.ncbi.nlm.nih.gov/genomes/all/GCF/000/393/655/GCF_000393655.1_Nsyl/GCF_000393655.1_Nsyl_genomic.fna.gz
Solanum tuberosum	potato	Solanaceae	LTR STRUC	747	JGI	http://genome.jgi.doe.gov/pages/dynamicOrganismDownload.jsf?organism=Stuberosum# (V4.03/assembly/Stuberosum_448_v4.03.fa.gz)
Solanum lycopersicum	tomato	Solanaceae	LTR STRUC	796	JGI	https://genome.jgi.doe.gov/portal/pages/dynamicOrganismDownload.jsf?organism=Slycopersicum
Vitis vinifera	grape	Vitaceae	LTR STRUC	471	JGI	https://genome.jgi.doe.gov/portal/pages/dynamicOrganismDownload.jsf?organism=Vvinifera
Beta vulgaris	sugar beet	Chenopodiaceae	LTR STRUC	541	The Beta Bulgaris Resources	http://bvseq.molgen.mpg.de/Genome/Download/RefBeet-1.2/RefBeet-1.2.fna.gz
Eucalyptus grandis	Rose gum	Myrtaceae	LTR STRUC	667	JGI	https://genome.jgi.doe.gov/portal/pages/dynamicOrganismDownload.jsf?organism=Egrandis (v2.0/assemblyEgrandis_v297_v2.0.fa.gz)
Prunus avium	sweet cherry	Rosaceae	LTR STRUC	362	MainLab Bioinformatics	ftp://ftp.bioinfo.wsu.edu/species/Prunus_avium/Prunus_avium-genome.v1.0.a1/assembly/Prunus_avium_v1.0.a1_pseudomolecule.fasta.gz
Capsicum annuum	Pepper	Solanaceae	LTR STRUC	2826.24	NCBI	ftp://ftp.ncbi.nlm.nih.gov/genomes/all/GCF/000/710/875/GCF_000710875.1_Pepper_Zunla_1_Ref_v1.0/GCF_000710875.1_Pepper_Zunla_1_Ref_v1.0_genomic.fna.gz
Panicum virgatum	switchgrass	Poaceae	LTR STRUC	1638.4	JGI	https://genome.jgi.doe.gov/portal/pages/dynamicOrganismDownload.jsf?organism=Pvirgatum (v1.1/assembly/Pvirgatum_273_v1.0.fa.gz)
Triticum aestivum	bread wheat	Poaceae	LTR STRUC	13004.8	Ensambl Genomes	ftp://ftp.ensemblgenomes.org/pub/plants/release-36/fasta/triticum_aestivum/dna/Triticum_aestivum.TGACv1.dna.toplevel.fa.gz
Phalaenopsis equestris	Moth orchid	Orchidaceae	LTR STRUC	1044.48	CoGe	https://genomevolution.org/coge/GenomeInfo.pl?gid=25065
Gossypium hirsutum	Cotton	Malvaceae	LTR STRUC	2426.88	MainLab Bioinformatics	ftp://ftp.bioinfo.wsu.edu/species/Gossypium_hirsutum/NAU-NBI_G.hirsutum_AD1genome/assembly/NBI_Gossypium_hirsutum_v1.1.fa.gz
Actinidia deliciosa	Kiwifruit	Actinidiaceae	LTR STRUC	602	Fei Lab BTI	ftp://bioinfo.bti.cornell.edu/pub/kiwifruit/Kiwifruit_pseudomolecule.fa.gz
Chlamydomonas reinhardtii	Green algae	Chlamydomonadaceae	LTR STRUC	107	JGI	http://genome.jgi.doe.gov/pages/dynamicOrganismDownload.jsf?organism=Creinhardtii# (V5.5/Assembly/Creinhardtii_281_v5.0.fa.gz)
Hevea brasiliensis	rubber tree	Euphorbiaceae	LTR STRUC	1320.96	NCBI	ftp://ftp.ncbi.nlm.nih.gov/genomes/all/GCA/001/654/055/GCA_001654055.1_ASM165405v1/GCA_001654055.1_ASM165405v1_genomic.fna.gz
Olea europaea	Olive tree	Oleaceae	LTR STRUC	1269.76	CNAG	http://denovo.cnag.cat/genomes/olive/download/Oe6/Oe6.scaffolds.fa.gz
Erigeron canadensis	Horseweed	Asteraceae	LTR STRUC	316	NCBI	ftp://ftp.ncbi.nlm.nih.gov/genomes/all/GCA/000/775/935/GCA_000775935.1_ASM77593v1/GCA_000775935.1_ASM77593v1_genomic.fna.gz
Solanum melongena	Eggplant	Solanaceae	LTR STRUC	807	NCBI	ftp://ftp.ncbi.nlm.nih.gov/genomes/all/GCA/000/787/875/GCA_000787875.1_SME_r2.5.1/GCA_000787875.1_SME_r2.5.1_genomic.fna.gz
Fraxinus excelsior	Common Ash	Oleaceae	LTR STRUC	846	NCBI	ftp://ftp.ncbi.nlm.nih.gov/genomes/all/GCA/900/149/125/GCA_900149125.1_BATG-0.5/GCA_900149125.1_BATG-0.5_genomic.fna.gz
Cajanus cajan	Pigeon Pea	Fabaceae	LTR STRUC	576	NCBI	ftp://ftp.ncbi.nlm.nih.gov/genomes/all/GCF/000/340/665/GCF_000340665.1_C.cajan_V1.0/GCF_000340665.1_C.cajan_V1.0_genomic.fna.gz
Arachis ipaensis	Peanut	Fabaceae	LTR STRUC	1290.24	PeanutBase	https://peanutbase.org/files/genomes/Arachis_ipaensis/assembly/Araip_v1.0.tar.gz
Cannabis Sativa	Cannabis	Cannabaceae	LTR STRUC	566	NCBI	ftp://ftp.ncbi.nlm.nih.gov/genomes/all/GCA/001/865/755/GCA_001865755.1_ASM186575v1/GCA_001865755.1_ASM186575v1_genomic.fna.gz
Linum usitatissimum	Flax	Linaceae	LTR STRUC	277	NCBI	ftp://ftp.ncbi.nlm.nih.gov/genomes/all/GCA/000/224/295/GCA_000224295.1_LinUsi_v1.1/GCA_000224295.1_LinUsi_v1.1_genomic.fna.gz
Citrus sinensis	Orange	Rutaceae	LTR STRUC	317	NCBI	ftp://ftp.ncbi.nlm.nih.gov/genomes/all/GCF/000/317/415/GCF_000317415.1_Csi_valencia_1.0/GCF_000317415.1_Csi_valencia_1.0_genomic.fna.gz
Tarenaya hassleriana	Spider Flower	Cleomaceae	LTR STRUC	242	NCBI	ftp://ftp.ncbi.nlm.nih.gov/genomes/all/GCF/000/463/585/GCF_000463585.1_ASM46358v1/GCF_000463585.1_ASM46358v1_genomic.fna.gz
Aethionema arabicum		Brassicaceae	LTR STRUC	187	NCBI	ftp://ftp.ncbi.nlm.nih.gov/genomes/all/GCA/000/411/095/GCA_000411095.1_VEGI_AA_v_1.0/GCA_000411095.1_VEGI_AA_v_1.0_genomic.fna.gz
Leavenworthia alabamica		Brassicaceae	LTR STRUC	168	NCBI	ftp://ftp.ncbi.nlm.nih.gov/genomes/all/GCA/000/411/055/GCA_000411055.1_VEGI_LA_v_1.0/GCA_000411055.1_VEGI_LA_v_1.0_genomic.fna.gz
Eutrema salsugineum		Brassicaceae	LTR STRUC	234	NCBI	ftp://ftp.ncbi.nlm.nih.gov/genomes/all/GCF/000/478/725/GCF_000478725.1_Eutsalg1_0/GCF_000478725.1_Eutsalg1_0_genomic.fna.gz
Schrenkiella parvula		Brassicaceae	LTR STRUC	132	NCBI	ftp://ftp.ncbi.nlm.nih.gov/genomes/all/GCA/000/218/505/GCA_000218505.1_Eutrema_parvulum_v01/GCA_000218505.1_Eutrema_parvulum_v01_genomic.fna.gz
Sisymbrium irio		Brassicaceae	LTR STRUC	239	NCBI	ftp://ftp.ncbi.nlm.nih.gov/genomes/all/GCA/000/411/075/GCA_000411075.1_VEGI_SI_v_1.0/GCA_000411075.1_VEGI_SI_v_1.0_genomic.fna.gz
Nelumbo nucifera	Sacred Lotus	Nelumbonaceae	LTR STRUC	777	NCBI	ftp://ftp.ncbi.nlm.nih.gov/genomes/all/GCF/000/365/185/GCF_000365185.1_Chinese_Lotus_1.1/GCF_000365185.1_Chinese_Lotus_1.1_genomic.fna.gz
Aquilegia coerulea	Columbine	Ranunculaceae	LTR STRUC	295	JGI	http://genome.jgi.doe.gov/pages/dynamicOrganismDownload.jsf?organism=Acoerulea# (V3.1/assembly/Acoerulea_322_v3.fa.gz)
Phyllostachys edulis	Moso bamboo	Poaceae	LTR STRUC	1986.56	ICBR	http://server.ncgr.ac.cn/bamboo/files/P_heterocycla_v1.0.Scaffolds.gz
Eragrostis tef	tef	Poaceae	LTR STRUC	587	NCBI	ftp://ftp.ncbi.nlm.nih.gov/genomes/all/GCA/000/970/635/GCA_000970635.1_ASM97063v1/GCA_000970635.1_ASM97063v1_genomic.fna.gz
Setaria italica	Foxtail Millet	Poaceae	LTR STRUC	391	NCBI	ftp://ftp.ncbi.nlm.nih.gov/genomes/all/GCF/000/263/155/GCF_000263155.2_Setaria_italica_v2.0/GCF_000263155.2_Setaria_italica_v2.0_genomic.fna.gz
Spirodela polyrhiza	Duckweed	Araceae	LTR STRUC	131	NCBI	ftp://ftp.ncbi.nlm.nih.gov/genomes/all/GCA/001/981/405/GCA_001981405.1_ASM198140v1/GCA_001981405.1_ASM198140v1_genomic.fna.gz
Picea abies	norway Spruce	Pinaceae	LTR STRUC	11980.8	The Plant Genome Integrative Explorer	ftp://plantgenie.org/Data/ConGenIE/Picea_abies/v1.0/FASTA/GenomeAssemblies/Pabies1.0-genome.fa.gz
Physcomitrella patens	physcomltrella	Funariaceae	LTR STRUC	461	NCBI	ftp://ftp.ncbi.nlm.nih.gov/genomes/all/GCF/000/002/425/GCF_000002425.3_V1.1/GCF_000002425.3_V1.1_genomic.fna.gz
Avicennia marina subsp. marina	grey mangrove	Acanthaceae	EDTA	477.738	NCBI	ftp://ftp.ncbi.nlm.nih.gov/genomes/all/GCA/900/003/535/GCA_900003535.1_am_scaffold
Chenopodium pallidicaule	canihua	Amaranthaceae	EDTA	337.011	NCBI	ftp://ftp.ncbi.nlm.nih.gov/genomes/all/GCA/001/687/005/GCA_001687005.1_ASM168700v1
Toxicodendron radicans	poison ivy	Anacardiaceae	EDTA	454.874	NCBI	ftp://ftp.ncbi.nlm.nih.gov/genomes/all/GCA/009/867/345/GCA_009867345.1_ASM986734v1
Anthoceros angustus	Hornwort	Anthocerotaceae	EDTA	119.349	NCBI	ftp://ftp.ncbi.nlm.nih.gov/genomes/all/GCA/010/909/165/GCA_010909165.1_ASM1090916v1
Asclepias syriaca	common milkweed	Apocynaceae	EDTA	236.77	NCBI	ftp://ftp.ncbi.nlm.nih.gov/genomes/all/GCA/002/018/285/GCA_002018285.1_ASM201828v1
Rhazya stricta	Senhwar	Apocynaceae	EDTA	274.354	NCBI	ftp://ftp.ncbi.nlm.nih.gov/genomes/all/GCA/001/752/375/GCA_001752375.1_RHA1.0
Calotropis procera	Apple of Sodom	Asclepiadaceae	EDTA	209.215	NCBI	ftp://ftp.ncbi.nlm.nih.gov/genomes/all/GCA/004/801/955/GCA_004801955.1_ASM480195v1
Begonia fuchsioides	Fuchsia Begonia	Begoniaceae	EDTA	373.914	NCBI	ftp://ftp.ncbi.nlm.nih.gov/genomes/all/GCA/003/255/005/GCA_003255005.1_ASM325500v1
Betula pendula	silver birch	Betulaceae	EDTA	435.915	NCBI	ftp://ftp.ncbi.nlm.nih.gov/genomes/all/GCA/900/184/695/GCA_900184695.1_Bpev01
Boswellia sacra	frankincense or olibanum-tree	Burseraceae	EDTA	430.959	NCBI	ftp://ftp.ncbi.nlm.nih.gov/genomes/all/GCA/013/180/625/GCA_013180625.1_ASM1318062v1
Pereskia humboldtii	Pereskia horrida	Cactaceae	EDTA	414.047	NCBI	ftp://ftp.ncbi.nlm.nih.gov/genomes/all/GCA/002/740/485/GCA_002740485.1_Phum_v1.3
Caryocar brasiliense	pequi or "souari nut"	Caryocaraceae	EDTA	212.173	NCBI	ftp://ftp.ncbi.nlm.nih.gov/genomes/all/GCA/004/918/865/GCA_004918865.1_Cbr_v1.0
Corrigiola litoralis	strapwort	Caryophyllaceae	EDTA	304.398	NCBI	ftp://ftp.ncbi.nlm.nih.gov/genomes/all/GCA/901/111/285/GCA_901111285.1_Corrigiola_litoralis_v1
Spergula arvensis	corn spurry	Caryophyllaceae	EDTA	146.121	NCBI	ftp://ftp.ncbi.nlm.nih.gov/genomes/all/GCA/901/111/335/GCA_901111335.1_Spergula_arvensis_v1
Casuarina equisetifolia subsp. incana	Coastal She-oak	Casuarinaceae	EDTA	301.458	NCBI	ftp://ftp.ncbi.nlm.nih.gov/genomes/all/GCA/003/795/335/GCA_003795335.1_ASM379533v1
Kalanchoe fedtschenkoi	lavender scallops	Crassulaceae	EDTA	256.351	NCBI	ftp://ftp.ncbi.nlm.nih.gov/genomes/all/GCA/002/312/845/GCA_002312845.1_K_fedtschenkoi_M2_v1
Dioscorea zingiberensis	Peltate Yam	Dioscoreaceae	EDTA	479.421	NCBI	ftp://ftp.ncbi.nlm.nih.gov/genomes/all/GCA/014/060/945/GCA_014060945.1_ASM1406094v1
Drosera capensis	Cape Sundew	Droseraceae	EDTA	263.788	NCBI	ftp://ftp.ncbi.nlm.nih.gov/genomes/all/GCA/001/925/005/GCA_001925005.1_ASM192500v1
Diospyros lotus	Caucasian persimmon	Ebenaceae	EDTA	110.419	NCBI	ftp://ftp.ncbi.nlm.nih.gov/genomes/all/GCA/000/774/125/GCA_000774125.1_ASM77412v1
Fagus sylvatica	European beech	Fagaceae	EDTA	428.2	NCBI	ftp://ftp.ncbi.nlm.nih.gov/genomes/all/GCA/003/347/535/GCA_003347535.1_UKW_Fsyl_0.5
Hypericum perforatum	goatweed or Klamath weed	Hypericaceae	EDTA	352.865	NCBI	ftp://ftp.ncbi.nlm.nih.gov/genomes/all/GCA/012/979/155/GCA_012979155.1_hypericum.10X.300bp
Mentha longifolia	Horse mint	Lamiaceae	EDTA	353.287	NCBI	ftp://ftp.ncbi.nlm.nih.gov/genomes/all/GCA/001/642/375/GCA_001642375.1_Mlong1.0
Macarthuria australis	Chinese Tulip Tree	Limeaceae	EDTA	482.89	NCBI	ftp://ftp.ncbi.nlm.nih.gov/genomes/all/GCA/900/322/265/GCA_900322265.1_ASM90032226v1
Lindernia brevidens		Linderniaceae	EDTA	266.105	NCBI	ftp://ftp.ncbi.nlm.nih.gov/genomes/all/GCA/004/919/715/GCA_004919715.1_ASM491971v1
Sonneratia caseolaris	mangrove apple	Lythraceae	EDTA	207.934	NCBI	ftp://ftp.ncbi.nlm.nih.gov/genomes/all/GCA/900/006/705/GCA_900006705.1_sca
Magnolia ashei	Ashe's Magnolia	Magnoliaceae	EDTA	284.512	NCBI	ftp://ftp.ncbi.nlm.nih.gov/genomes/all/GCA/003/571/905/GCA_003571905.1_ASM357190v1
Marchantia polymorpha	common liverwort	Marchantiaceae	EDTA	225.761	NCBI	ftp://ftp.ncbi.nlm.nih.gov/genomes/all/GCA/003/032/435/GCA_003032435.1_Marchanta_polymorpha_v1
Pharnaceum exiguum		Molluginaceae	EDTA	287.973	NCBI	ftp://ftp.ncbi.nlm.nih.gov/genomes/all/GCA/900/322/385/GCA_900322385.1_ASM90032238v1
Moringa oleifera	Horseradish tree	Moringaceae	EDTA	253.894	NCBI	ftp://ftp.ncbi.nlm.nih.gov/genomes/all/GCA/009/801/145/GCA_009801145.1_ASM980114v1
Nymphaea colorata	Water Lily	Nymphaeaceae	EDTA	409.931	NCBI	ftp://ftp.ncbi.nlm.nih.gov/genomes/all/GCA/902/499/525/GCA_902499525.1_Nym
Striga asiatica	Asiatic witchweed	Orobanchaceae	EDTA	471.563	NCBI	ftp://ftp.ncbi.nlm.nih.gov/genomes/all/GCA/008/636/005/GCA_008636005.1_SGA_v2.0
Eschscholzia californica subsp. californica	California poppy	Papaveraceae	EDTA	489.065	NCBI	ftp://ftp.ncbi.nlm.nih.gov/genomes/all/GCA/002/897/215/GCA_002897215.1_ECA_r1.0
Macleaya cordata	Plume Poppy	Papaveraceae	EDTA	377.834	NCBI	ftp://ftp.ncbi.nlm.nih.gov/genomes/all/GCA/002/174/775/GCA_002174775.1_MC_HNAU_1.0
Passiflora edulis	Passion fruit	Passifloraceae	EDTA	165.657	NCBI	ftp://ftp.ncbi.nlm.nih.gov/genomes/all/GCA/002/156/105/GCA_002156105.1_ASM215610v1
Sesamum indicum	Sesame	Pedaliaceae	EDTA	210.758	NCBI	ftp://ftp.ncbi.nlm.nih.gov/genomes/all/GCA/001/692/995/GCA_001692995.1_S_indicum_Yuzhi11_v1
Microtea debilis	Weak jumby pepper	Phytolaccaceae	EDTA	475.429	NCBI	ftp://ftp.ncbi.nlm.nih.gov/genomes/all/GCA/900/322/245/GCA_900322245.1_ASM90032224v1
Primula veris	cowslip	Primulaceae	EDTA	309.693	NCBI	ftp://ftp.ncbi.nlm.nih.gov/genomes/all/GCA/000/788/445/GCA_000788445.1_ASM78844v1
Ceratopteris richardii	triangle waterfern	Pteridaceae	EDTA	303.449	NCBI	ftp://ftp.ncbi.nlm.nih.gov/genomes/all/GCA/011/386/875/GCA_011386875.1_ASM1138687v1
Punica granatum	Pomegranate	Punicaceae	EDTA	274.043	NCBI	ftp://ftp.ncbi.nlm.nih.gov/genomes/all/GCA/002/864/125/GCA_002864125.1_ASM286412v1
Rafflesia leonardi	ngaratngat	Rafflesiaceae	EDTA	121.495	NCBI	ftp://ftp.ncbi.nlm.nih.gov/genomes/all/GCA/009/866/635/GCA_009866635.1_R_leonardi_Masurca_1
Rhizophora apiculata	Red Mangrove	Rhizophoraceae	EDTA	232.055	NCBI	ftp://ftp.ncbi.nlm.nih.gov/genomes/all/GCA/900/174/605/GCA_900174605.1_Rap_scaffold_v2
Santalum album	East Indian sandalwood	Santalaceae	EDTA	220.961	NCBI	ftp://ftp.ncbi.nlm.nih.gov/genomes/all/GCA/002/925/775/GCA_002925775.1_SaGenomev1.0
Selaginella tamariscina		‎Selaginellaceae	EDTA	300.729	NCBI	ftp://ftp.ncbi.nlm.nih.gov/genomes/all/GCA/003/024/785/GCA_003024785.1_ASM302478v1
Boehmeria nivea	Nettle	Urticaceae	EDTA	344.617	NCBI	ftp://ftp.ncbi.nlm.nih.gov/genomes/all/GCA/002/937/015/GCA_002937015.1_ASM293701v1
Xerophyta viscosa		Velloziaceae	EDTA	295.462	NCBI	ftp://ftp.ncbi.nlm.nih.gov/genomes/all/GCA/002/076/135/GCA_002076135.1_ASM207613v1
Viola pubescens var. scabriuscula	downy yellow violet	Violaceae	EDTA	318.366	NCBI	ftp://ftp.ncbi.nlm.nih.gov/genomes/all/GCA/002/752/925/GCA_002752925.1_violet_k79_twolib_greater_than_500bp
Zostera marina	eelgrass	Zosteraceae	EDTA	203.914	NCBI	ftp://ftp.ncbi.nlm.nih.gov/genomes/all/GCA/001/185/155/GCA_001185155.1_Zosma_marina.v.2.1
Carthamus tinctorius	Safflower	Asteraceae	EDTA	661.938	NCBI	ftp://ftp.ncbi.nlm.nih.gov/genomes/all/GCA/001/633/085/GCA_001633085.1_Safflower1
Handroanthus impetiginosus	pink trumpet tree	Bignoniaceae	EDTA	503.289	NCBI	ftp://ftp.ncbi.nlm.nih.gov/genomes/all/GCA/002/762/385/GCA_002762385.1_Himp0.1
Brassica napus	canola or rapeseed	Brassicaceae	EDTA	848.2	NCBI	ftp://ftp.ncbi.nlm.nih.gov/genomes/all/GCA/000/751/015/GCA_000751015.1_AST_PRJEB5043_v1
Platycodon grandiflorus	Balloonflower	Campanulaceae	EDTA	680.178	NCBI	ftp://ftp.ncbi.nlm.nih.gov/genomes/all/GCA/004/681/165/GCA_004681165.1_RDA_PgrJ_v1
Benincasa hispida	wax gourd	Cucurbitaceae	EDTA	910.653	NCBI	ftp://ftp.ncbi.nlm.nih.gov/genomes/all/GCA/012/071/895/GCA_012071895.1_ASM1207189v1
Ipomoea nil	Japanese morning glory	Convolvulaceae	EDTA	735.231	NCBI	ftp://ftp.ncbi.nlm.nih.gov/genomes/all/GCA/001/879/475/GCA_001879475.1_Asagao_1.1
Datisca glomerata	Durango root	Datiscaceae	EDTA	688.404	NCBI	ftp://ftp.ncbi.nlm.nih.gov/genomes/all/GCA/003/255/025/GCA_003255025.1_ASM325502v1
Aristotelia chilensis	maqui or Chilean wineberry	Elaeocarpaceae	EDTA	963.544	NCBI	ftp://ftp.ncbi.nlm.nih.gov/genomes/all/GCA/008/921/755/GCA_008921755.1_MAQUI01
Pterocarya stenoptera	Chinese wingnut	Juglandaceae	EDTA	955.601	NCBI	ftp://ftp.ncbi.nlm.nih.gov/genomes/all/GCA/003/123/785/GCA_003123785.1_ASM312378v1
Kewa caespitosa		Kewaceae	EDTA	664.629	NCBI	ftp://ftp.ncbi.nlm.nih.gov/genomes/all/GCA/900/322/205/GCA_900322205.1_ASM90032220v1
Persea americana var. drymifolia	Mexican avocado	Lauraceae	EDTA	820.369	NCBI	ftp://ftp.ncbi.nlm.nih.gov/genomes/all/GCA/008/033/785/GCA_008033785.1_ASM803378v1
Durio zibethinus	durian	Malvaceae	EDTA	715.23	NCBI	ftp://ftp.ncbi.nlm.nih.gov/genomes/all/GCA/002/303/985/GCA_002303985.1_Duzib1.0
Artocarpus camansi	breadnut	Moraceae	EDTA	631.308	NCBI	ftp://ftp.ncbi.nlm.nih.gov/genomes/all/GCA/002/024/485/GCA_002024485.1_Acamansi1.0
Musa schizocarpa		Musaceae	EDTA	525.283	NCBI	ftp://ftp.ncbi.nlm.nih.gov/genomes/all/GCA/900/464/855/GCA_900464855.1_ASM90046485v1
Embelia ribes	white-flowered embelia	Myrsinaceae	EDTA	660.51	NCBI	ftp://ftp.ncbi.nlm.nih.gov/genomes/all/GCA/001/753/735/GCA_001753735.1_Embelia_ribes_ER1_v1
Eucalyptus pauciflora	snow gum	Myrtaceae	EDTA	594.528	NCBI	ftp://ftp.ncbi.nlm.nih.gov/genomes/all/GCA/007/663/325/GCA_007663325.1_ASM766332v1
Fraxinus sp. 1973-6204		Oleaceae	EDTA	926.431	NCBI	ftp://ftp.ncbi.nlm.nih.gov/genomes/all/GCA/903/798/365/GCA_903798365.1_FRAX29-0.1
Oryza meyeriana var. granulata	jungle oryza	Poaceae	EDTA	736.775	NCBI	ftp://ftp.ncbi.nlm.nih.gov/genomes/all/GCA/005/223/365/GCA_005223365.2_ASM522336v2
Fagopyrum tataricum	Buckwheat	Polygonaceae	EDTA	526.768	NCBI	ftp://ftp.ncbi.nlm.nih.gov/genomes/all/GCA/002/928/575/GCA_002928575.1_Ft54
Pontederia paniculata	Brazilian water hyacinth	Pontederiaceae	EDTA	571.388	NCBI	ftp://ftp.ncbi.nlm.nih.gov/genomes/all/GCA/001/647/135/GCA_001647135.1_ASM164713v1
Rosa lucieae	memorial rose	Rosaceae	EDTA	786.105	NCBI	ftp://ftp.ncbi.nlm.nih.gov/genomes/all/GCA/006/954/505/GCA_006954505.1_ILVO_Rwic_1.0
Argania spinosa	argan tree	Sapotaceae	EDTA	670.097	NCBI	ftp://ftp.ncbi.nlm.nih.gov/genomes/all/GCA/003/260/245/GCA_003260245.1_arg_spin_01
Solanum clarkiae		Solanaceae	EDTA	980.803	NCBI	ftp://ftp.ncbi.nlm.nih.gov/genomes/all/GCA/011/800/125/GCA_011800125.1_ASM1180012v1
Simmondsia chinensis	goatnut	Simmondsiaceae	EDTA	650.12	NCBI	ftp://ftp.ncbi.nlm.nih.gov/genomes/all/GCA/900/322/235/GCA_900322235.1_ASM90032223v1
Aquilaria sinensis	Agar Wood	Thymelaeaceae	EDTA	783.887	NCBI	ftp://ftp.ncbi.nlm.nih.gov/genomes/all/GCA/011/066/525/GCA_011066525.1_CUHK_Asin_1.0
Trichopus zeylanicus subsp. travancoricus		Trichopodaceae	EDTA	713.407	NCBI	ftp://ftp.ncbi.nlm.nih.gov/genomes/all/GCA/005/019/695/GCA_005019695.1_DCB_TZT_HYBRID.1.1
Vitis labrusca	fox grape	Vitaceae	EDTA	570.617	NCBI	ftp://ftp.ncbi.nlm.nih.gov/genomes/all/GCA/011/039/315/GCA_011039315.1_ASM1103931v1
Oenanthe javanica	Java waterdropwort	Apiaceae	EDTA	1278.51	NCBI	ftp://ftp.ncbi.nlm.nih.gov/genomes/all/GCA/008/931/105/GCA_008931105.1_ASM893110v1
Cephalotus follicularis	Albany Pitcher Plant	Cephalotaceae	EDTA	1614.52	NCBI	ftp://ftp.ncbi.nlm.nih.gov/genomes/all/GCA/001/972/305/GCA_001972305.1_Cfol_1.0
Dorcoceras hygrometricum		Gesneriaceae	EDTA	1521.36	NCBI	ftp://ftp.ncbi.nlm.nih.gov/genomes/all/GCA/001/598/015/GCA_001598015.1_Boea_hygrometrica.v1
Isoetes engelmannii	Engelmann's quillwort	Isoetaceae	EDTA	1100.15	NCBI	ftp://ftp.ncbi.nlm.nih.gov/genomes/all/GCA/011/763/485/GCA_011763485.1_ASM1176348v1
Ulmus americana	American elm	Ulmaceae	EDTA	1112.44	NCBI	ftp://ftp.ncbi.nlm.nih.gov/genomes/all/GCA/010/015/005/GCA_010015005.1_ASM1001500v1
Zingiber officinale	Ginger	Zingiberaceae	EDTA	1489.74	NCBI	ftp://ftp.ncbi.nlm.nih.gov/genomes/all/GCA/011/317/585/GCA_011317585.1_ASM1131758v1
Humulus lupulus var. lupulus	Common hops	Cannabaceae	EDTA	2049.21	NCBI	ftp://ftp.ncbi.nlm.nih.gov/genomes/all/GCA/000/831/365/GCA_000831365.1_hl_SW_version_1.0.fasta
Hydrangea macrophylla	bigleaf hydrangea	Hydrangeaceae	EDTA	2256.1	NCBI	ftp://ftp.ncbi.nlm.nih.gov/genomes/all/GCA/013/391/885/GCA_013391885.1_HMA_r1.2_0
Phalaenopsis hybrid cultivar		Orchidaceae	EDTA	2687.66	NCBI	ftp://ftp.ncbi.nlm.nih.gov/genomes/all/GCA/002/079/205/GCA_002079205.1_ASM207920v1
Camellia sinensis var. sinensis	tea plant, tea tree, and tea shrub	Theaceae	EDTA	3105.37	NCBI	ftp://ftp.ncbi.nlm.nih.gov/genomes/all/GCA/004/153/795/GCA_004153795.1_AHAU_CSS_1
Family	Species used
Acanthaceae	1
Actinidiaceae	1
Amaranthaceae	1
Amborellaceae	1
Anacardiaceae	1
Anthocerotaceae	1
Apiaceae	1
Apocynaceae	2
Araceae	1
Arecaceae	2
Asclepiadaceae	1
Asteraceae	2
Begoniaceae	1
Betulaceae	1
Bignoniaceae	1
Brassicaceae	8
Bromeliaceae	1
Burseraceae	1
Cactaceae	1
Campanulaceae	1
Cannabaceae	2
Caricaceae	1
Caryocaraceae	1
Caryophyllaceae	2
Casuarinaceae	1
Cephalotaceae	1
Chenopodiaceae	1
Chlamydomonadaceae	1
Cleomaceae	1
Convolvulaceae	1
Crassulaceae	1
Cucurbitaceae	3
Datiscaceae	1
Dioscoreaceae	1
Droseraceae	1
Ebenaceae	1
Elaeocarpaceae	1
Euphorbiaceae	3
Fabaceae	7
Fagaceae	1
Funariaceae	1
Gesneriaceae	1
Hydrangeaceae	1
Hypericaceae	1
Isoetaceae	1
Juglandaceae	1
Kewaceae	1
Lamiaceae	1
Lauraceae	1
Lentibulariaceae	1
Limeaceae	1
Linaceae	1
Linderniaceae	1
Lycopodiophyta	1
Lythraceae	1
Magnoliaceae	1
Malvaceae	3
Marchantiaceae	1
Molluginaceae	1
Moraceae	1
Moringaceae	1
Musaceae	2
Myrsinaceae	1
Myrtaceae	2
Nelumbonaceae	1
Nymphaeaceae	1
Oleaceae	3
Orchidaceae	2
Orobanchaceae	1
Papaveraceae	2
Passifloraceae	1
Pedaliaceae	1
Phrymaceae	1
Phytolaccaceae	1
Pinaceae	1
Poaceae	10
Polygonaceae	1
Pontederiaceae	1
Primulaceae	1
Pteridaceae	1
Punicaceae	1
Rafflesiaceae	1
Ranunculaceae	1
Rhizophoraceae	1
Rosaceae	5
Rubiaceae	1
Rutaceae	2
Salicaceae	1
Santalaceae	1
Sapotaceae	1
‎Selaginellaceae	1
Simmondsiaceae	1
Solanaceae	6
Theaceae	1
Thymelaeaceae	1
Trichopodaceae	1
Ulmaceae	1
Urticaceae	1
Velloziaceae	1
Violaceae	1
Vitaceae	2
Zingiberaceae	1
Zosteraceae	1

## Sheet: Hoja1
	Acanthaceae	1
	Actinidiaceae	1
	Amaranthaceae	1
	Amborellaceae	1
	Anacardiaceae	1
	Anthocerotaceae	1
	Apiaceae	1
	Apocynaceae	2
	Araceae	1
	Arecaceae	2
	Asclepiadaceae	1
	Asteraceae	2
	Begoniaceae	1
	Betulaceae	1
	Bignoniaceae	1
	Brassicaceae	8
	Bromeliaceae	1
	Burseraceae	1
	Cactaceae	1
	Campanulaceae	1
	Cannabaceae	2
	Caricaceae	1
	Caryocaraceae	1
	Caryophyllaceae	2
	Casuarinaceae	1
	Cephalotaceae	1
	Chenopodiaceae	1
	Chlamydomonadaceae	1
	Cleomaceae	1
	Convolvulaceae	1
	Crassulaceae	1
	Cucurbitaceae	3
	Datiscaceae	1
	Dioscoreaceae	1
	Droseraceae	1
	Ebenaceae	1
	Elaeocarpaceae	1
	Euphorbiaceae	3
	Fabaceae	7
	Fagaceae	1
	Funariaceae	1
	Gesneriaceae	1
	Hydrangeaceae	1
	Hypericaceae	1
	Isoetaceae	1
	Juglandaceae	1
	Kewaceae	1
	Lamiaceae	1
	Lauraceae	1
	Lentibulariaceae	1
	Limeaceae	1
	Linaceae	1
	Linderniaceae	1
	Lycopodiophyta	1
	Lythraceae	1
	Magnoliaceae	1
	Malvaceae	3
	Marchantiaceae	1
	Molluginaceae	1
	Moraceae	1
	Moringaceae	1
	Musaceae	2
	Myrsinaceae	1
	Myrtaceae	2
	Nelumbonaceae	1
	Nymphaeaceae	1
	Oleaceae	3
	Orchidaceae	2
	Orobanchaceae	1
	Papaveraceae	2
	Passifloraceae	1
	Pedaliaceae	1
	Phrymaceae	1
	Phytolaccaceae	1
	Pinaceae	1
	Poaceae	10
	Polygonaceae	1
	Pontederiaceae	1
	Primulaceae	1
	Pteridaceae	1
	Punicaceae	1
	Rafflesiaceae	1
	Ranunculaceae	1
	Rhizophoraceae	1
	Rosaceae	5
	Rubiaceae	1
	Rutaceae	2
	Salicaceae	1
	Santalaceae	1
	Sapotaceae	1
	‎Selaginellaceae	1
	Simmondsiaceae	1
	Solanaceae	6
	Theaceae	1
	Thymelaeaceae	1
	Trichopodaceae	1
	Ulmaceae	1
	Urticaceae	1
	Velloziaceae	1
	Violaceae	1
	Vitaceae	2
	Zingiberaceae	1
	Zosteraceae	1
		153
