# Supplementary material for: InpactorDB: A Classified Lineage-Level Plant LTR Retrotransposon Reference Library for Free-Alignment Methods Based on Machine Learning
Source: Genes (Basel). 2021 Jan 28;12(2):190. doi: 10.3390/genes12020190 (PMC7910972; doi:10.3390/genes12020190)
Supplement: Supplementary file 1 [file genes-12-00190-s001.zip › Supplementary Material 2.ipynb]

# %% [code]
import matplotlib.pyplot as plt
from pandas import set_option
import pandas as pd
import tensorflow.keras.utils
from tensorflow.keras.utils import plot_model
from tensorflow.keras.models import Model, model_from_json, Sequential
from tensorflow.keras.layers import Input, Dense, Dropout, Activation, Flatten, LSTM, Embedding
import numpy as np 
from sklearn.metrics import confusion_matrix, classification_report
import seaborn as sn 
import tensorflow.keras
from tensorflow.keras import regularizers

from sklearn.model_selection import cross_val_score, KFold, GridSearchCV
from sklearn.preprocessing import LabelEncoder
from sklearn.pipeline import Pipeline
from tensorflow.keras.wrappers.scikit_learn import KerasClassifier
from tensorflow.keras.optimizers import SGD
from sklearn import preprocessing
from sklearn import decomposition
from sklearn.model_selection import train_test_split

from sklearn.metrics import confusion_matrix
from sklearn.metrics import accuracy_score
from sklearn.metrics import f1_score
from sklearn.metrics import recall_score
from sklearn.metrics import precision_score
from sklearn.metrics import classification_report

import tensorflow as tf
from tensorflow.keras import backend as K
import time as tm
import datetime
import os
from operator import itemgetter
from numpy import argmax

from tensorflow.compat.v1 import ConfigProto
from tensorflow.compat.v1 import InteractiveSession

# compatibility with GPU Nvidia RTX 2080 super
config = ConfigProto()
config.gpu_options.allow_growth = True
session = InteractiveSession(config=config)


# %% [code]
def recall_m(y_true, y_pred):
    true_positives = K.sum(K.round(K.clip(y_true * y_pred, 0, 1)))
    possible_positives = K.sum(K.round(K.clip(y_true, 0, 1)))
    recall = true_positives / (possible_positives + K.epsilon())
    return recall

def precision_m(y_true, y_pred):
    true_positives = K.sum(K.round(K.clip(y_true * y_pred, 0, 1)))
    predicted_positives = K.sum(K.round(K.clip(y_pred, 0, 1)))
    precision = true_positives / (predicted_positives + K.epsilon())
    return precision

def f1_m(y_true, y_pred):
    precision = precision_m(y_true, y_pred)
    recall = recall_m(y_true, y_pred)
    return 2*((precision*recall)/(precision+recall+K.epsilon()))

# %% [code]
set_option("display.max_rows", 15)
pd.options.mode.chained_assignment = None

#non-redundant InpactorDB
filename = '/home/bioml/Projects/PhD/InpactorDB/version_final/InpactorDB_non-redudant.fasta.kmers'
training_data = pd.read_csv(filename)

# %% [code]
path_log_base = './logs'
# class dist|ribution
print(training_data.groupby('Label').size())
#1 for Copia and 2 for Gypsy

# %% [code]
label_vectors = training_data['Label'].values
feature_vectors = training_data.drop(['Label'], axis=1).values

# %% [code]
# Scaling
scaler = preprocessing.StandardScaler().fit(feature_vectors)
feature_vectors_scaler = scaler.transform(feature_vectors)

# %% [code]
print(label_vectors)

print(feature_vectors.shape)

# %% [code]
#data split: 80% train, 10% dev and 10% test
validation_size = 0.2
seed = 7
X_trainScaler, X_test_dev, Y_train, Y_test_dev = train_test_split(feature_vectors_scaler, label_vectors, 
                                                                                        test_size=validation_size, 
                                                                                     random_state=seed)

X_dev, X_test, Y_dev, Y_test = train_test_split(X_test_dev, Y_test_dev, test_size=0.5, random_state=seed)


# %% [code]
pca = decomposition.PCA(n_components=0.96,svd_solver='full',tol=1e-4)
pca.fit(X_trainScaler)
X_trainPCAScaler = pca.transform(X_trainScaler)
X_validationPCAScaler = pca.transform(X_dev)
X_testPCAScaler = pca.transform(X_test)

# %% [code]
def metrics(Y_validation,predictions):
    print('Accuracy:', accuracy_score(Y_validation, predictions))
    print('F1 score:', f1_score(Y_validation, predictions,average='weighted'))
    print('Recall:', recall_score(Y_validation, predictions,average='weighted'))
    print('Precision:', precision_score(Y_validation, predictions, average='weighted'))
    print('\n clasification report:\n', classification_report(Y_validation, predictions))
    print('\n confusion matrix:\n',confusion_matrix(Y_validation, predictions))
    #Creamos la matriz de confusión
    num_classes = len(set(Y_validation))
    snn_cm = confusion_matrix(Y_validation, predictions)

    # Visualizamos la matriz de confusión
    snn_df_cm = pd.DataFrame(snn_cm, range(num_classes), range(num_classes))  
    plt.figure(figsize = (20,14))  
    sn.set(font_scale=1.4) #for label size  
    sn.heatmap(snn_df_cm, annot=True, annot_kws={"size": 12}) # font size  
    plt.show()

# %% [code]
def graphics(history, AccTest, LossTest, log_Dir, model_Name, lossTEST, lossTRAIN, lossVALID, accuracyTEST, accuracyTRAIN, accuracyVALID):
    numbers=AccTest
    numbers_sort = sorted(enumerate(numbers), key=itemgetter(1),  reverse=True)
    for i in range(int(len(numbers)*(0.05))): #5% Del total de las épocas
        index, value = numbers_sort[i]
        print("Test F1-Score {}, Época:{}\n".format(value, index+1))
    
    print("")
    
    numbers=history.history['f1_m']
    numbers_sort = sorted(enumerate(numbers), key=itemgetter(1),  reverse=True)
    for i in range(int(len(numbers)*(0.05))): #5% Del total de las épocas
        index, value = numbers_sort[i]
        print("Train F1-Score {}, Época:{}\n".format(value, index+1))
    
    print("")
    
    numbers=history.history['val_f1_m']
    numbers_sort = sorted(enumerate(numbers), key=itemgetter(1),  reverse=True)
    for i in range(int(len(numbers)*(0.05))): #5% Del total de las épocas
        index, value = numbers_sort[i]
        print("Validation F1-Score {}, Época:{}\n".format(value, index+1))

    with plt.style.context('seaborn-white'):
        plt.figure(figsize=(10, 10))
        #Plot training & validation accuracy values
        plt.plot(np.concatenate([np.array([accuracyTRAIN]),np.array(history.history['f1_m'])],axis=0))
        plt.plot(np.concatenate([np.array([accuracyVALID]),np.array(history.history['val_f1_m'])],axis=0))
        plt.plot(np.concatenate([np.array([accuracyTEST]),np.array(AccTest)],axis=0)) #Test
        plt.ylim(0.50, 1)
        plt.title('F1-Score Vs Epoch')
        plt.ylabel('F1-Score')
        plt.xlabel('Epoch')
        plt.legend(['Train', 'Validation', 'Test'], loc='upper left')
        plt.grid('on')
        plt.savefig('/home/bioml/Projects/PhD/InpactorDB/gráficas/Nakano_25e_f1.eps', format='eps')
        plt.savefig('/home/bioml/Projects/PhD/InpactorDB/gráficas/Nakano_25e_f1.svg', format='svg')
        plt.savefig('/home/bioml/Projects/PhD/InpactorDB/gráficas/Nakano_25e_f1.pdf', format='pdf') 
        plt.savefig('/home/bioml/Projects/PhD/InpactorDB/gráficas/Nakano_25e_f1.png', format='png')
        #plt.show()
        
        plt.figure(figsize=(10, 10))
        #Plot training & validation loss values
        plt.plot(np.concatenate([np.array([lossTRAIN]),np.array(history.history['loss'])],axis=0))
        plt.plot(np.concatenate([np.array([lossVALID]),np.array(history.history['val_loss'])],axis=0))
        plt.plot(np.concatenate([np.array([lossTEST]),np.array(LossTest)],axis=0)) #Test
        #plt.ylim(0, 10)
        plt.title('Loss Vs Epoch')
        plt.ylabel('Loss')
        plt.xlabel('Epoch')
        plt.legend(['Train', 'Validation', 'Test'], loc='upper left')
        plt.grid('on')
        plt.savefig('/home/bioml/Projects/PhD/InpactorDB/gráficas/Nakano_25e_loss.eps', format='eps')
        plt.savefig('/home/bioml/Projects/PhD/InpactorDB/gráficas/Nakano_25e_loss.svg', format='svg')
        plt.savefig('/home/bioml/Projects/PhD/InpactorDB/gráficas/Nakano_25e_loss.pdf', format='pdf')
        plt.savefig('/home/bioml/Projects/PhD/InpactorDB/gráficas/Nakano_25e_loss.png', format='png') 
        plt.show() 

# %% [code]
def Final_Results_Test(PATH_trained_models, X_test, Y_test):
    global AccTest
    global LossTest
    AccTest = []
    LossTest= [] 
    B_accuracy = 0 #B --> Best
    for filename in sorted(os.listdir(PATH_trained_models)):
        if filename != ('train') and filename != ('validation'):
            print(filename)
            model = tf.keras.models.load_model(PATH_trained_models+'/'+filename, custom_objects={'f1_m':f1_m})
            loss,accuracy = model.evaluate(X_test, Y_test,verbose=0)
            print(f'Loss={loss:.4f} and F1-score={accuracy:0.4f}'+'\n')
            BandAccTest  = accuracy
            BandLossTest = loss
            AccTest.append(BandAccTest)    #Valores de la precisión en Test, para graficar junto a valid y train
            LossTest.append(BandLossTest)  #Valores de la perdida en Test, para graficar junto a valid y train
            
            if accuracy > B_accuracy:
                B_accuracy = accuracy
                B_loss = loss
                B_name = filename
    
    print("\n\nBest")
    print(B_name)
    print(f'Loss={B_loss:.4f} y Accuracy={B_accuracy:0.4f}'+'\n')

# %% [code]
def train(model, X_train, y_train, X_valid, y_valid, X_test, y_test, batch_size, epochs, model_name=""):
    start_time = tm.time()
    log_dir=path_log_base+"/"+model_name+"_"+str(datetime.datetime.now().isoformat()[:19].replace("T", "_").replace(":","-"))
    tensorboard = tf.keras.callbacks.TensorBoard(log_dir, histogram_freq=1)
    filepath = log_dir+"/saved-model-{epoch:03d}-{val_f1_m:.4f}.hdf5"
    checkpoint = tf.keras.callbacks.ModelCheckpoint(filepath, monitor='val_f1_m', save_best_only=False, mode='max')
    model.reset_states()
    
    #VALORES EN TRAIN TEST Y VALIDACIÓN INICIALES, GRÁFICOS
    global lossTEST
    global accuracyTEST
    global lossTRAIN
    global accuracyTRAIN
    global lossVALID
    global accuracyVALID
    lossTEST,accuracyTEST   = model.evaluate(X_test, y_test,verbose=None)
    lossVALID,accuracyVALID = model.evaluate(X_valid, y_valid,verbose=None)
    lossTRAIN,accuracyTRAIN = model.evaluate(X_train, y_train,verbose=None)
    
    global history
    global model_Name
    global log_Dir
    model_Name = model_name
    log_Dir = log_dir
    
    history=model.fit(X_train, y_train, epochs=epochs, 
                      callbacks=[tensorboard,checkpoint], 
                      batch_size=batch_size,validation_data=(X_valid, y_valid),verbose=1)
    
    metrics = model.evaluate(X_test, y_test, verbose=0)
     
    TIME = tm.time() - start_time
    print("Time "+model_name+" = %s [seconds]" % TIME)
    
    print("\n")
    print(log_dir)
    return {k:v for k,v in zip (model.metrics_names, metrics)}

# %% [code]
# Implementing DeepTE published by Yan et al. (2020)
def DeepTE():
    tf.keras.backend.clear_session()

    #Inputs
    inputs = tf.keras.Input(shape=(X_trainPCAScaler.shape[1],1), name="input_1")
    #layer 1
    layers = tf.keras.layers.Conv1D(100, kernel_size=3, strides = 1, activation='relu')(inputs)
    layers = tf.keras.layers.MaxPooling1D(pool_size=2, strides=1)(layers)
    #layer 2
    layers = tf.keras.layers.Conv1D(150, kernel_size=3, strides = 1, activation='relu')(layers)
    layers = tf.keras.layers.MaxPooling1D(pool_size=2, strides=1)(layers)
    #layer 3
    layers = tf.keras.layers.Conv1D(225, kernel_size=3, strides = 1, activation='relu')(layers)
    layers = tf.keras.layers.MaxPooling1D(pool_size=2, strides=1)(layers)
    layers = tf.keras.layers.Flatten()(layers)
    layers = tf.keras.layers.Dense(128,activation="relu")(layers)    
    # layer 4
    layers = tf.keras.layers.Dropout(0.5)(layers)
    predictions = tf.keras.layers.Dense(21, activation="softmax", name="output_1")(layers)
    # model generation
    model = tf.keras.Model(inputs = inputs, outputs=predictions)
    # optimizer
    opt = tf.keras.optimizers.Adam(learning_rate=0.001)
    # loss function
    loss_fn = tf.keras.losses.CategoricalCrossentropy()
    # Compile model
    model.compile(loss=loss_fn, optimizer=opt, metrics=f1_m)
    return model

# %% [code]
# baseline Nakano et al (2018) architecture 
model = DeepTE()
# summarize layers
print(model.summary())
tf.keras.utils.plot_model(model, show_shapes=True)

# %% [code]
one_hot_labels_train = tf.keras.utils.to_categorical(Y_train, num_classes=21)
one_hot_labels_validation = tf.keras.utils.to_categorical(Y_dev, num_classes=21)
one_hot_labels_test = tf.keras.utils.to_categorical(Y_test, num_classes=21)

# %% [code]
# Fit the model
train(model, X_trainPCAScaler, one_hot_labels_train, X_validationPCAScaler, one_hot_labels_validation, X_testPCAScaler, one_hot_labels_test, 128, 200, "DeepTE")
Final_Results_Test(log_Dir, X_testPCAScaler, one_hot_labels_test) 

# %% [code]
# plot metrics
plt.plot(history.history['f1_m'])
plt.xlabel('Epoch')
plt.ylabel('F1-Score')
plt.title('Epoch vs Accuracy')
plt.show()

#GRÁFICOS DE LAS TRES CURVAS TRAIN TEST Y VALIDACIÓN
graphics(history, AccTest, LossTest, log_Dir, model_Name, lossTEST, lossTRAIN, lossVALID, accuracyTEST, accuracyTRAIN, accuracyVALID)

# %% [code]
scores = model.evaluate(X_trainPCAScaler, one_hot_labels_train, verbose=0)
print("Baseline Error train: %.2f%%" % (100-scores[1]*100))

scores = model.evaluate(X_validationPCAScaler, one_hot_labels_validation, verbose=0)
print("Baseline Error dev: %.2f%%" % (100-scores[1]*100))

scores = model.evaluate(X_testPCAScaler, one_hot_labels_test, verbose=0)
print("Baseline Error test: %.2f%%" % (100-scores[1]*100))

predictions = model.predict(X_trainPCAScaler)

metrics(Y_train, [argmax(x) for x in predictions])

predictions = model.predict(X_validationPCAScaler)

metrics(Y_dev, [argmax(x) for x in predictions])

predictions = model.predict(X_testPCAScaler)

metrics(Y_test, [argmax(x) for x in predictions])

# %% [code]
# generalization test
# load Gardenia jasminoides data
filename = "/home/bioml/Projects/PhD/InpactorDB/version_final/Generalization_test/Gardenia_jasminoides.fasta.kmers"
gen_data = pd.read_csv(filename)
label_vectors_gen = gen_data['Label'].values
feature_vectors_gen = gen_data.drop(['Label'], axis=1).values
feature_vectors_scaler = scaler.transform(feature_vectors_gen)
X_gen_pca_scaling = pca.transform(feature_vectors_scaler)

# %% [code]
#load the trained model
predictions = model.predict(X_gen_pca_scaling)

metrics(label_vectors_gen, [argmax(x) for x in predictions])

# %% [code]
# generalization test
# load Daucus carota (carrot, Asterids) data
filename = "/home/bioml/Projects/PhD/InpactorDB/version_final/genomes_for_test/GCF_001625215.1_ASM162521v1_genomic.fna.mod.LTR.intact.fa_final.kmers"
gen_data = pd.read_csv(filename)
label_vectors_gen = gen_data['Label'].values
feature_vectors_gen = gen_data.drop(['Label'], axis=1).values
feature_vectors_scaler = scaler.transform(feature_vectors_gen)
X_gen_pca_scaling = pca.transform(feature_vectors_scaler)

# %% [code]
#load the trained model
model = tf.keras.models.load_model('logs/DeepTE_2020-11-12_15-06-02/saved-model-087-0.9735.hdf5', custom_objects={'f1_m':f1_m})
predictions = model.predict(X_gen_pca_scaling)

metrics(label_vectors_gen, [argmax(x) for x in predictions])

# %% [code]
# generalization test
# load Asparagus officinalis (monocots) data
filename = "/home/bioml/Projects/PhD/InpactorDB/version_final/genomes_for_test/GCF_001876935.1_Aspof.V1_genomic.fna.mod.LTR.intact.fa_final.kmers"
gen_data = pd.read_csv(filename)
label_vectors_gen = gen_data['Label'].values
feature_vectors_gen = gen_data.drop(['Label'], axis=1).values
feature_vectors_scaler = scaler.transform(feature_vectors_gen)
X_gen_pca_scaling = pca.transform(feature_vectors_scaler)

# %% [code]
#load the trained model
#model = tf.keras.models.load_model('logs/DeepTE_2020-11-12_15-06-02/saved-model-087-0.9735.hdf5', custom_objects={'f1_m':f1_m})
predictions = model.predict(X_gen_pca_scaling)

metrics(label_vectors_gen, [argmax(x) for x in predictions])

# %% [code]
# generalization test
# load Abrus precatorius (rosids) data
filename = "/home/bioml/Projects/PhD/InpactorDB/version_final/genomes_for_test/GCF_003935025.1_Abrus_2018_genomic.fna.mod.LTR.intact.fa_final.kmers"
gen_data = pd.read_csv(filename)
label_vectors_gen = gen_data['Label'].values
feature_vectors_gen = gen_data.drop(['Label'], axis=1).values
feature_vectors_scaler = scaler.transform(feature_vectors_gen)
X_gen_pca_scaling = pca.transform(feature_vectors_scaler)

# %% [code]
#load the trained model
#model = tf.keras.models.load_model('logs/DeepTE_2020-11-12_15-06-02/saved-model-087-0.9735.hdf5', custom_objects={'f1_m':f1_m})
predictions = model.predict(X_gen_pca_scaling)

metrics(label_vectors_gen, [argmax(x) for x in predictions])

# %% [code]
# implementing FNN published by Nakano et al (2018)
def Nakano_Net():
    tf.keras.backend.clear_session()

    # FNN implemented by Nakano

    #Inputs
    inputs = tf.keras.Input(shape=(X_trainPCAScaler.shape[1],), name="input_1")
    #layer 1
    layers = tf.keras.layers.Dense(200,activation="relu")(inputs)
    layers = tf.keras.layers.Dropout(0.2)(layers)
    #layer 2
    layers = tf.keras.layers.Dense(200,activation="relu")(layers)
    layers = tf.keras.layers.Dropout(0.2)(layers)
    #layer 3
    layers = tf.keras.layers.Dense(200,activation="relu")(layers)
    layers = tf.keras.layers.Dropout(0.2)(layers)
    # layer 4
    predictions = tf.keras.layers.Dense(21, activation="softmax", name="output_1")(layers)
    # model generation
    model = tf.keras.Model(inputs = inputs, outputs=predictions)
    # optimizer
    opt = tf.keras.optimizers.Adam(learning_rate=0.001, beta_1=0.9, beta_2=0.999, epsilon=1e-08,)
    # loss function
    loss_fn = tf.keras.losses.CategoricalCrossentropy()
    # Compile model
    model.compile(loss=loss_fn, optimizer=opt, metrics=f1_m)
    return model

# %% [code]
model = Nakano_Net()
# summarize layers
print(model.summary())
tf.keras.utils.plot_model(model, show_shapes=True)

# %% [code]
# Fit the model
train(model, X_trainPCAScaler, one_hot_labels_train, X_validationPCAScaler, one_hot_labels_validation, X_testPCAScaler, one_hot_labels_test, 128, 25, "Nakano1")
Final_Results_Test(log_Dir, X_testPCAScaler, one_hot_labels_test) 

# %% [code]
# plot metrics
plt.plot(history.history['f1_m'])
plt.xlabel('Epoch')
plt.ylabel('F1-Score')
plt.title('Epoch vs F1-Score')
plt.show()

#GRÁFICOS DE LAS TRES CURVAS TRAIN TEST Y VALIDACIÓN
graphics(history, AccTest, LossTest, log_Dir, model_Name, lossTEST, lossTRAIN, lossVALID, accuracyTEST, accuracyTRAIN, accuracyVALID)

# %% [code]
scores = model.evaluate(X_trainPCAScaler, one_hot_labels_train, verbose=0)
print("Baseline Error train: %.2f%%" % (100-scores[1]*100))

scores = model.evaluate(X_validationPCAScaler, one_hot_labels_validation, verbose=0)
print("Baseline Error dev: %.2f%%" % (100-scores[1]*100))

scores = model.evaluate(X_testPCAScaler, one_hot_labels_test, verbose=0)
print("Baseline Error test: %.2f%%" % (100-scores[1]*100))

predictions = model.predict(X_trainPCAScaler)

metrics(Y_train, [argmax(x) for x in predictions])

predictions = model.predict(X_validationPCAScaler)

metrics(Y_dev, [argmax(x) for x in predictions])

predictions = model.predict(X_testPCAScaler)

metrics(Y_test, [argmax(x) for x in predictions])

# %% [code]
# generalization test
# load Gardenia jasminoides data
filename = "/home/bioml/Projects/PhD/InpactorDB/version_final/Generalization_test/Gardenia_jasminoides.fasta.kmers"
gen_data = pd.read_csv(filename)
label_vectors_gen = gen_data['Label'].values
feature_vectors_gen = gen_data.drop(['Label'], axis=1).values
feature_vectors_scaler = scaler.transform(feature_vectors_gen)
X_gen_pca_scaling = pca.transform(feature_vectors_scaler)

# %% [code]
#load the trained model
model = tf.keras.models.load_model('logs/Nakano1_2020-11-12_14-32-59/saved-model-159-0.9827.hdf5', custom_objects={'f1_m':f1_m})
predictions = model.predict(X_gen_pca_scaling)

metrics(label_vectors_gen, [argmax(x) for x in predictions])

# %% [code]
# generalization test
# load Daucus carota (carrot, Asterids) data
filename = "/home/bioml/Projects/PhD/InpactorDB/version_final/genomes_for_test/GCF_001625215.1_ASM162521v1_genomic.fna.mod.LTR.intact.fa_final.kmers"
gen_data = pd.read_csv(filename)
label_vectors_gen = gen_data['Label'].values
feature_vectors_gen = gen_data.drop(['Label'], axis=1).values
feature_vectors_scaler = scaler.transform(feature_vectors_gen)
X_gen_pca_scaling = pca.transform(feature_vectors_scaler)

# %% [code]
#load the trained model
model = tf.keras.models.load_model(log_Dir+'/saved-model-018-0.9816.hdf5', custom_objects={'f1_m':f1_m})
predictions = model.predict(X_gen_pca_scaling)

metrics(label_vectors_gen, [argmax(x) for x in predictions])

# %% [code]
# generalization test
# load Asparagus officinalis (monocots) data
filename = "/home/bioml/Projects/PhD/InpactorDB/version_final/genomes_for_test/GCF_001876935.1_Aspof.V1_genomic.fna.mod.LTR.intact.fa_final.kmers"
gen_data = pd.read_csv(filename)
label_vectors_gen = gen_data['Label'].values
feature_vectors_gen = gen_data.drop(['Label'], axis=1).values
feature_vectors_scaler = scaler.transform(feature_vectors_gen)
X_gen_pca_scaling = pca.transform(feature_vectors_scaler)

# %% [code]
predictions = model.predict(X_gen_pca_scaling)

metrics(label_vectors_gen, [argmax(x) for x in predictions])

# %% [code]
# generalization test
# load Abrus precatorius (rosids) data
filename = "/home/bioml/Projects/PhD/InpactorDB/version_final/genomes_for_test/GCF_003935025.1_Abrus_2018_genomic.fna.mod.LTR.intact.fa_final.kmers"
gen_data = pd.read_csv(filename)
label_vectors_gen = gen_data['Label'].values
feature_vectors_gen = gen_data.drop(['Label'], axis=1).values
feature_vectors_scaler = scaler.transform(feature_vectors_gen)
X_gen_pca_scaling = pca.transform(feature_vectors_scaler)

# %% [code]
predictions = model.predict(X_gen_pca_scaling)

metrics(label_vectors_gen, [argmax(x) for x in predictions])
