# Supplementary material for: InpactorDB: A Classified Lineage-Level Plant LTR Retrotransposon Reference Library for Free-Alignment Methods Based on Machine Learning
Source: Genes (Basel). 2021 Jan 28;12(2):190. doi: 10.3390/genes12020190 (PMC7910972; doi:10.3390/genes12020190)
Supplement: Supplementary file 1 [file genes-12-00190-s001.zip › Supplementary Material 3.xlsx]

## Sheet: InpactorDB Data
Repbase		LTR STRUC		Repet		EDTA		PGSB
Species	Family	Species	Family	Species	Family	Species	Family	Species	Family
Amborella trichopoda	Amborellaceae	Actinidia deliciosa	Actinidiaceae	Arabidopsis lyrata subsp. lyrata	Brassicaceae	Anthoceros angustus	Anthocerotaceae	Arabidopsis thaliana	Brassicaceae	Aegilops speltoides	Poaceae
Arabidopsis lyrata subsp. lyrata	Brassicaceae	Aethionema arabicum	Brassicaceae	Arabidopsis thaliana	Brassicaceae	Aquilaria sinensis	Thymelaeaceae	Avena sativa	Poaceae	Andropogoneae
Arabidopsis thaliana	Brassicaceae	Amborella trichopoda	Amborellaceae	Arabis alpina	Brassicaceae	Argania spinosa	Sapotaceae	Beta vulgaris	Chenopodiaceae	Arabidopsis
Arachis ipaensis	Faboideae	Ananas comosus	Bromeliaceae	Brassica rapa	Brassicaceae	Aristotelia chilensis	Elaeocarpaceae	Brachypodium distachyon	Poaceae	Avena
Avena sativa	Poaceae	Aquilegia coerulea	Ranunculaceae	Capsella rubella	Brassicaceae	Artocarpus camansi	Moraceae	Brassica rapa	Brassicaceae	Beta
Brachypodium distachyon	Poaceae	Arabidopsis thaliana	Brassicaceae	Fragaria vesca	Rosaceae	Asclepias syriaca	Apocynaceae	Cajanus cajan	Fabaceae	Brachypodium
Brassica rapa	Brassicaceae	Arachis ipaensis	Fabaceae	Malus domestica	Rosaceae	Avicennia marina subsp. marina	Acanthaceae	Glycine max	Fabaceae	Brassica
Carica papaya	Caricaceae	Beta vulgaris	Chenopodiaceae	Prunus persica	Rosaceae	Begonia fuchsioides	Begoniaceae	Gossypium hirsutum	Malvaceae	Cajanus
Cicer arietinum	Fabaceae	Brachypodium distachyon	Poaceae	Pyrus communis	Rosaceae	Betula pendula	Betulaceae	Hordeum vulgare	Poaceae	Glycine
Crocus sativus	Iridaceae	Brassica rapa	Brassicaceae	Schrenkiella parvula	Brassicaceae	Boehmeria nivea	Urticaceae	Ipomoea nil	Convolvulaceae	Gossypioides kirkii	Malvaceae
Cucumis melo	Cucurbitaceae	Cajanus cajan	Fabaceae	Triticum aestivum	Poaceae	Boswellia sacra	Burseraceae	Lotus japonicus	Fabaceae	Gossypium
Eucalyptus camaldulensis	Myrtaceae	Cannabis Sativa	Cannabaceae	Vitis vinifera	Vitaceae	Brassica napus	Brassicaceae	Medicago truncatula	Fabaceae	Hordeum
Fragaria vesca	Rosaceae	Capsicum annuum	Solanaceae	Zea mays	Poaceae	Calotropis procera	Asclepiadaceae	Oryza sativa	Poaceae	Ipomoea
Glycine max	Fabaceae	Carica papaya	Caricaceae			Camellia sinensis var. sinensis	Theaceae	Physcomitrella patens	Funariaceae	Lotus
Gossypium raimondii	Malvaceae	Chlamydomonas reinhardtii	Chlamydomonadaceae			Carthamus tinctorius	Asteraceae	Pinus radiata	Pinaceae	Lycopersicon esculentum	Solanaceae
Hordeum vulgare	Poaceae	Cicer arietinum	Fabaceae			Caryocar brasiliense	Caryocaraceae	Pisum sativum	Fabaceae	Medicago
Hordeum vulgare subsp. vulgare	Poaceae	Citrullus lanatus	Cucurbitaceae			Casuarina equisetifolia subsp. incana	Casuarinaceae	Solanum lycopersicum	Solanaceae	Oryza
Jatropha curcas	Euphorbiaceae	Citrus clementina	Rutaceae			Cephalotus follicularis	Cephalotaceae	Sorghum bicolor	Poaceae	Pennisetum glaucum	Poaceae
Lactuca sativa	Asteraceae	Citrus sinensis	Rutaceae			Ceratopteris richardii	Pteridaceae	Triticum aestivum	Poaceae	Petunia x hybrida	Solanaceae
Lilium henryi	Liliaceae	Coffea canephora	Rubiaceae			Chenopodium pallidicaule	Amaranthaceae	Zea mays	Poaceae	Physcomitrella
Linum usitatissimum	Linaceae	Cucumis sativus	Cucurbitaceae			Corrigiola litoralis	Caryophyllaceae	Aegilops speltoides	Poaceae	Pinus
Lotus corniculatus	Fabaceae	Elaeis oleifera	Arecaceae			Datisca glomerata	Datiscaceae	Gossypioides kirkii	Malvaceae	Pisum
Lotus japonicus	Fabaceae	Eragrostis tef	Poaceae			Dioscorea zingiberensis	Dioscoreaceae	Lycopersicon esculentum	Solanaceae	Poaceae
Malus domestica	Rosaceae	Erigeron canadensis	Asteraceae			Diospyros lotus	Ebenaceae	Pennisetum glaucum	Poaceae	Solanum
Medicago truncatula	Fabaceae	Eucalyptus grandis	Myrtaceae			Dorcoceras hygrometricum	Gesneriaceae	Petunia x hybrida	Solanaceae	Sorghum
Morus notabilis	Moraceae	Eutrema salsugineum	Brassicaceae			Drosera capensis	Droseraceae			Triticeae
Nelumbo nucifera	Nelumbonaceae	Fragaria vesca	Rosaceae			Durio zibethinus	Malvaceae			Triticum
Nicotiana tabacum	Solanaceae	Fraxinus excelsior	Oleaceae			Embelia ribes	Myrsinaceae			Zea
Oryza australiensis	Poaceae	Glycine max	Fabaceae			Eschscholzia californica subsp. californica	Papaveraceae
Oryza longistaminata	Poaceae	Gossypium hirsutum	Malvaceae			Eucalyptus pauciflora	Myrtaceae
Oryza sativa	Poaceae	Hevea brasiliensis	Euphorbiaceae			Fagopyrum tataricum	Polygonaceae
Oryza sativa Japonica Group	Poaceae	Leavenworthia alabamica	Brassicaceae			Fagus sylvatica	Fagaceae
Phoenix dactylifera	Arecaceae	Linum usitatissimum	Linaceae			Fraxinus sp. 1973-6204	Oleaceae
Physcomitrella patens	Funariaceae	Lotus japonicus	Fabaceae			Handroanthus impetiginosus	Bignoniaceae
Picea abies	Pinaceae	Malus domestica	Rosaceae			Humulus lupulus var. lupulus	Cannabaceae
Pinus radiata	Pinaceae	Manihot esculenta	Euphorbiaceae			Hydrangea macrophylla	Hydrangeaceae
Pinus sylvestris	Pinaceae	Medicago truncatula	Fabaceae			Hypericum perforatum	Hypericaceae
Pinus taeda	Pinaceae	Mimulus guttatus	Phrymaceae			Benincasa hispida	Cucurbitaceae
Pisum sativum	Fabaceae	Musa acuminata	Musaceae			Ipomoea nil	Convolvulaceae
Populus trichocarpa	Salicaceae	Nelumbo nucifera	Nelumbonaceae			Isoetes engelmannii	Isoetaceae
Prunus persica	Rosaceae	Nicotiana sylvestris	Solanaceae			Kalanchoe fedtschenkoi	Crassulaceae
Pyrus x bretschneideri	Rosaceae	Olea europaea	Oleaceae			Kewa caespitosa	Kewaceae
Ricinus communis	Euphorbiaceae	Oryza sativa	Poaceae			Lindernia brevidens	Linderniaceae
Saccharum hybrid cultivar R570	Poaceae	Panicum virgatum	Poaceae			Macarthuria australis	Limeaceae
Schrenkiella parvula	Brassicaceae	Phalaenopsis equestris	Orchidaceae			Macleaya cordata	Papaveraceae
Secale cereale	Poaceae	Phaseolus vulgaris	Fabaceae			Magnolia ashei	Magnoliaceae
Selaginella moellendorffii	Selaginellaceae	Phoenix dactylifera	Arecaceae			Marchantia polymorpha	Marchantiaceae
Setaria italica	Poaceae	Phyllostachys edulis	Poaceae			Mentha longifolia	Lamiaceae
Solanum chilense	Solanaceae	Physcomitrella patens	Funariaceae			Microtea debilis	Phytolaccaceae
Solanum demissum	Solanaceae	Picea abies	Pinaceae			Moringa oleifera	Moringaceae
Solanum lycopersicum	Solanaceae	Populus trychocarpa	Salicaceae			Musa schizocarpa	Musaceae
Solanum pimpinellifolium	Solanaceae	Prunus avium	Rosaceae			Nymphaea colorata	Nymphaeaceae
Solanum tuberosum	Solanaceae	Prunus persica	Rosaceae			Oenanthe javanica	Apiaceae
Sorghum bicolor	Poaceae	Ricinus communis	Euphorbiaceae			Oryza meyeriana var. granulata	Poaceae
Theobroma cacao	Malvaceae	Schrenkiella parvula	Brassicaceae			Passiflora edulis	Passifloraceae
Trifolium repens	Fabaceae	Selaginella moellendorffii	Lycopodiophyta			Pereskia humboldtii	Cactaceae
Triticum aestivum	Poaceae	Setaria italica	Poaceae			Persea americana var. drymifolia	Lauraceae
Triticum monococcum	Poaceae	Sisymbrium irio	Brassicaceae			Phalaenopsis hybrid cultivar	Orchidaceae
Vaccinium macrocarpon	Ericaceae	Solanum lycopersicum	Solanaceae			Pharnaceum exiguum	Molluginaceae
Vasconcellea monoica	Caricaceae	Solanum melongena	Solanaceae			Platycodon grandiflorus	Campanulaceae
Vicia pannonica	Fabaceae	Solanum tuberosum	Solanaceae			Pontederia paniculata	Pontederiaceae
Vitis vinifera	Vitaceae	Sorghum bicolor	Poaceae			Primula veris	Primulaceae
Zea diploperennis	Poaceae	Spirodela polyrhiza	Araceae			Pterocarya stenoptera	Juglandaceae
Zea mays	Poaceae	Tarenaya hassleriana	Cleomaceae			Punica granatum	Punicaceae
		Theobroma cacao	Malvaceae			Rafflesia leonardi	Rafflesiaceae
		Triticum aestivum	Poaceae			Rhazya stricta	Apocynaceae
		Utricularia gibba	Lentibulariaceae			Rhizophora apiculata	Rhizophoraceae
		Vitis vinifera	Vitaceae			Rosa lucieae	Rosaceae
		Zea mays	Poaceae			Santalum album	Santalaceae
						Selaginella tamariscina	‎Selaginellaceae
						Sesamum indicum	Pedaliaceae
						Simmondsia chinensis	Simmondsiaceae
						Solanum clarkiae	Solanaceae
						Sonneratia caseolaris	Lythraceae
						Spergula arvensis	Caryophyllaceae
						Striga asiatica	Orobanchaceae
						Toxicodendron radicans	Anacardiaceae
						Trichopus zeylanicus subsp. travancoricus	Trichopodaceae
						Ulmus americana	Ulmaceae
						Viola pubescens var. scabriuscula	Violaceae
						Vitis labrusca	Vitaceae
						Xerophyta viscosa	Velloziaceae
						Zingiber officinale	Zingiberaceae
						Zostera marina	Zosteraceae

## Sheet: Hoja1
Nota:
480 especies de EDTA no se identificó especie. (No aparece)
Se encontraron 5 especies de PGSB que no estaban antes. Hay 3 que no se encontró especies (7 en archivo)
108 familias y 195 especies
