# Supplementary material for: InpactorDB: A Classified Lineage-Level Plant LTR Retrotransposon Reference Library for Free-Alignment Methods Based on Machine Learning
Source: Genes (Basel). 2021 Jan 28;12(2):190. doi: 10.3390/genes12020190 (PMC7910972; doi:10.3390/genes12020190)
Supplement: Supplementary file 1 [file genes-12-00190-s001.zip › Supplementary Material 4.xlsx]

## Sheet: Repbase
LR	LDA	KNN	MLP	RF	DT	NB	SVC
0.921473	0.916508	0.810694	0.921576	0.515093	0.575128	0.586139	0.90664
0.954385	0.91906	0.838264	0.95642	0.562271	0.709707	0.583594	0.962241
0.936543	0.927259	0.898969	0.95257	0.581679	0.507859	0.646853	0.932756
0.930238	0.934077	0.904737	0.929924	0.484404	0.535736	0.50467	0.892067
0.912913	0.925445	0.871978	0.927259	0.527337	0.493005	0.509196	0.933705
0.932249	0.896734	0.798669	0.912952	0.530986	0.575399	0.54888	0.912982
0.880725	0.964751	0.805497	0.880725	0.462902	0.486915	0.523287	0.848677
0.958844	0.948648	0.810789	0.962107	0.564123	0.541181	0.5457	0.938126
0.966396	0.928372	0.899116	0.958957	0.588717	0.60364	0.538362	0.889938
0.921146	0.918892	0.798084	0.907526	0.45481	0.64824	0.507233	0.870518

## Sheet: PGSB
LR	LDA	KNN	MLP	RF	DT	NB	SVC
0.981081	0.982347	0.953399	0.98528	0.9091	0.785269	0.785036	0.960879
0.977447	0.963034	0.964703	0.970792	0.933364	0.819059	0.811559	0.947196
0.97351	0.964416	0.97153	0.973127	0.890606	0.742529	0.772723	0.915449
0.986157	0.975334	0.959508	0.974845	0.923594	0.77871	0.80404	0.919339
0.970905	0.909757	0.9214	0.970905	0.86915	0.753713	0.757404	0.92198
0.961665	0.943593	0.95277	0.963822	0.897554	0.73281	0.760339	0.947081
0.962951	0.965698	0.989465	0.962476	0.908706	0.814179	0.784249	0.965986
0.959645	0.961743	0.94279	0.96612	0.89939	0.766407	0.776521	0.916048
0.960288	0.955229	0.956481	0.937923	0.873578	0.706072	0.769612	0.888764
0.979405	0.974658	0.974368	0.977387	0.903894	0.750614	0.733072	0.914878

## Sheet: RepetDB
LR	LDA	KNN	MLP	RF	DT	NB	SVC
0.980019	0.986404	0.983264	0.980019	0.830848	0.789945	0.775964	0.961776
0.853293	0.925071	0.864716	0.966284	0.897277	0.694147	0.776777	0.845475
0.984019	0.893161	0.966084	0.984019	0.932284	0.719886	0.765389	0.979552
0.990884	0.990429	0.97435	0.988227	0.949947	0.767914	0.882055	0.983421
0.988209	0.986119	0.890325	0.993583	0.899448	0.729524	0.794188	0.971345
0.964824	0.964079	0.955822	0.968889	0.881527	0.79785	0.843663	0.962029
0.958009	0.945223	0.969309	0.986452	0.783238	0.825721	0.793381	0.926042
0.983353	0.981732	0.966214	0.983111	0.948081	0.839248	0.807273	0.983353
0.988345	0.894358	0.955945	0.988345	0.796048	0.666912	0.682254	0.877483
0.928643	0.935601	0.947661	0.928643	0.89046	0.677733	0.793802	0.917484

## Sheet: LTR_STRUC
LR	LDA	KNN	MLP	RF	DT	NB	SVC
0.954825	0.889469	0.837725	0.946807	0.667156	0.612486	0.625416	0.820455
0.913468	0.849465	0.784595	0.920811	0.780159	0.532463	0.670057	0.779934
0.911581	0.867731	0.833062	0.933872	0.604453	0.670421	0.546796	0.740344
0.915043	0.847766	0.792891	0.931103	0.535721	0.527908	0.517593	0.776362
0.930475	0.902148	0.815414	0.937511	0.648993	0.574315	0.619286	0.872776
0.954126	0.871274	0.829377	0.953024	0.713519	0.571997	0.729534	0.840357
0.928342	0.910687	0.890223	0.950285	0.634449	0.545789	0.599555	0.789381
0.857773	0.849388	0.811037	0.843339	0.550625	0.547746	0.597714	0.744696
0.881132	0.844319	0.826462	0.872447	0.582283	0.53756	0.560458	0.755325
0.819076	0.797613	0.705985	0.825463	0.590335	0.574713	0.514607	0.702552

## Sheet: Consensus
LR	LDA	KNN	MLP	RF	DT	NB	SVC
0.969539	0.940486	0.924653	0.97051	0.735879	0.67148	0.660264	0.931468
0.944816	0.853994	0.78404	0.937204	0.619415	0.639399	0.570293	0.922547
0.960045	0.917288	0.905329	0.948898	0.647735	0.647513	0.607675	0.885022
0.985746	0.970576	0.960317	0.987078	0.711287	0.778895	0.701744	0.968902
0.927956	0.939067	0.949751	0.940531	0.661994	0.809919	0.679777	0.954945
0.955119	0.94398	0.955781	0.955119	0.837987	0.732677	0.719805	0.947009
0.978429	0.935076	0.90297	0.978429	0.756722	0.599925	0.659804	0.944163
0.921162	0.880815	0.864931	0.913925	0.666114	0.669901	0.633243	0.809023
0.977294	0.89531	0.871314	0.983124	0.751153	0.688548	0.580321	0.872978
0.981334	0.988488	0.936249	0.977749	0.746173	0.677742	0.6317	0.942053

## Sheet: Genomics
LR	LDA	KNN	MLP	RF	DT	NB	SVC
0.955084	0.906507	0.931143	0.955084	0.714222	0.625136	0.768972	0.920452
0.924685	0.898404	0.809335	0.956747	0.701502	0.583338	0.52618	0.902125
0.879274	0.882398	0.846316	0.898387	0.649306	0.501108	0.65489	0.829561
0.880518	0.852546	0.80391	0.916284	0.579831	0.548956	0.495042	0.775726
0.962349	0.924695	0.825031	0.981992	0.711054	0.55747	0.633739	0.946413
0.936997	0.915516	0.907513	0.934627	0.706912	0.505465	0.63434	0.873949
0.896228	0.794556	0.818823	0.880563	0.634264	0.556174	0.524366	0.714017
0.925821	0.807535	0.756565	0.928298	0.58263	0.54246	0.607232	0.793701
0.899379	0.817238	0.795725	0.949205	0.666626	0.565059	0.595468	0.783488
0.881158	0.812504	0.803136	0.874134	0.641277	0.508242	0.635836	0.770582

## Sheet: Curated
LR	LDA	KNN	MLP	RF	DT	NB	SVC
0.952741	0.923559	0.905173	0.954035	0.842247	0.714559	0.737768	0.899806
0.842103	0.853269	0.80606	0.870825	0.754333	0.646695	0.6462	0.826946
0.906227	0.921588	0.931065	0.901365	0.786835	0.591521	0.735895	0.898928
0.971079	0.973392	0.973016	0.971079	0.856562	0.761698	0.743415	0.928702
0.973713	0.966086	0.966324	0.973004	0.891338	0.683568	0.774805	0.956976
0.987374	0.985466	0.949664	0.987374	0.801699	0.727757	0.737423	0.972302
0.974292	0.951071	0.936799	0.976558	0.795114	0.776224	0.717037	0.953163
0.975861	0.959646	0.928407	0.964622	0.923945	0.80898	0.788331	0.964622
0.980347	0.951811	0.973503	0.970952	0.85465	0.653201	0.774798	0.905781
0.974953	0.963969	0.955225	0.97412	0.943603	0.727438	0.785102	0.965432

## Sheet: Non-curated
LR	LDA	KNN	MLP	RF	DT	NB	SVC
0.850984	0.821723	0.825024	0.944115	0.607076	0.588987	0.521817	0.839324
0.907483	0.876479	0.831458	0.892746	0.582254	0.546009	0.532223	0.80706
0.96036	0.817926	0.878549	0.972092	0.683714	0.466168	0.632488	0.86214
0.920056	0.839811	0.852382	0.922964	0.624469	0.549908	0.532816	0.897322
0.885599	0.847427	0.815135	0.914744	0.725752	0.560719	0.632008	0.885445
0.944205	0.948724	0.844096	0.977729	0.612077	0.515755	0.626124	0.826216
0.841662	0.822023	0.786079	0.85263	0.685603	0.673524	0.610391	0.83095
0.908254	0.839369	0.804814	0.931362	0.591945	0.52596	0.463726	0.787725
0.924026	0.849161	0.905168	0.948695	0.520498	0.62328	0.55403	0.855157
0.940268	0.86711	0.87879	0.968382	0.604944	0.603246	0.507178	0.842271

## Sheet: All
LR	LDA	KNN	MLP	RF	DT	NB	SVC
0.838336	0.828349	0.801071	0.868584	0.620541	0.535341	0.570601	0.838738
0.841729	0.80877	0.79799	0.863772	0.561542	0.504119	0.530986	0.800198
0.925192	0.871106	0.862944	0.977579	0.73595	0.615026	0.610485	0.855457
0.917728	0.853062	0.792634	0.919344	0.67381	0.600124	0.639882	0.779426
0.949266	0.91772	0.864462	0.951945	0.665407	0.485469	0.60746	0.797433
0.870609	0.86563	0.784269	0.875569	0.622857	0.478563	0.531132	0.812051
0.874627	0.835723	0.858724	0.951769	0.612533	0.496994	0.424787	0.757382
0.932757	0.864532	0.759448	0.945903	0.619	0.542448	0.439374	0.770289
0.941103	0.915943	0.879408	0.959402	0.604219	0.566179	0.634827	0.82009
0.828833	0.794946	0.765583	0.865235	0.690683	0.492221	0.536569	0.801218
