# Supplementary material for: InpactorDB: A Classified Lineage-Level Plant LTR Retrotransposon Reference Library for Free-Alignment Methods Based on Machine Learning
Source: Genes (Basel). 2021 Jan 28;12(2):190. doi: 10.3390/genes12020190 (PMC7910972; doi:10.3390/genes12020190)
Supplement: Supplementary file 1 [file genes-12-00190-s001.zip › Supplementary Material 5.xlsx]

## Sheet: C. canephora
	InpactorDB	Repbase	RepetDB
ALE/RETROFIT	0.54	0.34	0.31
ANGELA	0.46	0.05	0.03
ATHILA	3.27	1.54	0.67
BIANCA	0.7	0.18	0.18
CRM	1.52	0.59	0.5
DEL/TEKAY	12.69	2.2	1.29
GALADRIEL	0.05	0.04	0.03
IKEROS	0	0	0
IVANA	0	0	0
ORYCO	0.19	0.15	0.12
REINA	0.48	0.29	0.22
SIRE	1.9	0.57	0.53
TAT	3.93	0	0.51
TORK/TAR	3.34	0.79	0.7
Total	29.07	6.74	5.11

## Sheet: A. comosus
	InpactorDB	Repbase	RepetDB
ALE/RETROFIT	0.56	0.3	0.24
ANGELA	0.36	0.22	0.14
ATHILA	0.06	0	0.01
BIANCA	0.01	0	0.02
CRM	0.27	0.09	0.05
DEL/TEKAY	16.4	3.07	2.79
GALADRIEL	0.19	0.12	0.11
IKEROS	0.09	0	0
IVANA	0	0	0
ORYCO	0.18	0.1	0.07
REINA	0.13	0.11	0.07
SIRE	0.27	0.24	0.2
TAT	2.41	0.35	0.31
TORK/TAR	2.26	0.73	0.59
Total	23.18	5.32	4.57

## Sheet: O. Sativa jap.
	InpactorDB	Repbase	RepetDB
ALE/RETROFIT	0.4	0.28	0.24
ANGELA	0.32	0.18	0.13
ATHILA	0.41	0.49	0.05
BIANCA	0.13	0.14	0.09
CRM	0.33	0.48	0.34
DEL/TEKAY	5.85	4.94	1.55
GALADRIEL	0	0	0
IKEROS	0	0	0
IVANA	0	0	0
ORYCO	0.23	0.23	0.17
REINA	0.28	0.27	0.19
SIRE	1.19	1.03	0.36
TAT	11.47	6.18	1.83
TORK/TAR	1.58	1	0.82
Total	22.19	15.23	5.78
